# Supplementary material for: Persistent Inflammatory Stimulation Drives the Conversion of MSCs to Inflammatory CAFs That Promote Pro-Metastatic Characteristics in Breast Cancer Cells
Source: Cancers (Basel). 2021 Mar 23;13(6):1472. doi: 10.3390/cancers13061472 (PMC8004890; doi:10.3390/cancers13061472)
Supplement: Supplementary file 1 [file cancers-13-01472-s001.zip]

Archive with 2 entries (2 files):
- Supplementary Tables 1-4-28.2.21.pdf
- Ben-Baruch-Supplementary Figures 1-5-Final-28.2.21.pdf
